# Supplementary material for: Use of Wheat Straw for Value-Added Product Xylanase by Penicillium chrysogenum Strain A3 DSM105774
Source: J Fungi (Basel). 2021 Aug 27;7(9):696. doi: 10.3390/jof7090696 (PMC8472069; doi:10.3390/jof7090696)
Supplement: Supplementary file 1 [file jof-07-00696-s001.zip]

Archive with 1 entries (1 files):
- jof-1320339-supplementary.pdf
